# Supplementary material for: REVersal of nEuromusculAr bLocking Agents in Patients Undergoing General Anaesthesia (REVEAL Study)
Source: J Clin Med. 2023 Jan 10;12(2):563. doi: 10.3390/jcm12020563 (PMC9866312; doi:10.3390/jcm12020563)
Supplement: Supplementary file 1 [file jcm-12-00563-s001.zip]

Archive with 1 entries (1 files):
- jcm-2082755-supplementary.pdf
